# Supplementary material for: Self-Regulation as a Mediator and Moderator Between School Stress and School Well-Being: A Multilevel Study
Source: Eur J Investig Health Psychol Educ. 2025 Dec 17;15(12):259. doi: 10.3390/ejihpe15120259 (PMC12731336; doi:10.3390/ejihpe15120259)
Supplement: Supplementary file 1 [file ejihpe-15-00259-s001.zip]

Archive with 1 entries (1 files):
- ejihpe-3964652-supplementary.pdf
